# Supplementary material for: Overview of Salmonella Genomic Island 1-Related Elements Among Gamma-Proteobacteria Reveals Their Wide Distribution Among Environmental Species
Source: Front Microbiol. 2022 Apr 11;13:857492. doi: 10.3389/fmicb.2022.857492 (PMC9035990; doi:10.3389/fmicb.2022.857492)
Supplement: Supplementary file 3 [file Data_Sheet_1.xlsx]

## Sheet: AcaCD sites and oriT sequences
GI name	Strains	Accession number	AcaCD xis (SGI1, PGI2, AGI1, SGI1-RE5SsW3-18-1)	AcaCD xis (PGI1)	AcaCD xis (SGI1-RE6ItCC-PW-9, SGI1-RE7MaKG14)	AcaCD 004 (SGI1, PGI2, AGI1, SGI1-RE5SsW3-18-1)	AcaCD 004 (PGI1)	AcaCD 004 (SGI1-RE6ItCC-PW-9, SGI1-RE7MaKG14)	AcaCD traN (SGI1, PGI2, AGI1, SGI1-RE5SsW3-18-1)	AcaCD traN (PGI1)	AcaCD traN (SGI1-RE6ItCC-PW-9, SGI1-RE7MaKG14)	AcaCD traH (SGI1, PGI2, AGI1, SGI1-RE5SsW3-18-1)	AcaCD traH (PGI1)	AcaCD traG (PGI1)	AcaCD traG (SGI1-RE6ItCC-PW-9, SGI1-RE7MaKG14)	AcaCD P012 (PGI1)	AcaCD 018 (SGI1, PGI2, AGI1, SGI1-RE5SsW3-18-1)	AcaCD P016 (PGI1)	AcaCD 018 (SGI1-RE6ItCC-PW-9, SGI1-RE7MaKG14)	oriT
SGI1-B-Ec1	Escherichia coli AVC96	MK599281	TTCGCGCCCTAAAAGGGCAGATCCAGAG			TAGGTGCCCAAATAGGGCACTTCCAGAG			CGTATGCCGCAAAAGGGCAAATAGCGAT			GGACTGCCCAAATTGGACAGTTTGGGAG					AATGTGCCCAAAAAGGGCCAATACAGCG			TATAATTCGCGCACATTCGTGCGCGGTGCGAAAGCCTAGAGCCCTTGAGGCTCAAGGCTTCCGTCGGGGGCTCTACCCCCGTCTCTGTTTACGCCTACGGCGACAGAGACGGGGTGGAGCATAG
	Klebsiella pneumoniae 2018C01-046	CP044368	TTCGCGCCCTAAAAGGGCAGATCCAGAG			TAGGTGCCCAAATAGGGCACTTCCAGAG			CGTATGCCGCAAAAGGGCAAATAGCGAT			GGACTGCCCAAATTGGACAGTTTGGCAG					AATGTGCCCAAAAAGGGCCAATACAGCG			TATAATTCGCGCACATTCGTGCGCGGTGCGAAAGCCTAGAGCCCTTGAGGCTCAAGGCTTCCGTCGGGGGCTCTACCCCCCGTCTCTGTTTACGCCTACGGCGACAGAGACGGGGTGGAGCATAG
SGI1-L	Morganella morganii Pr5	LT630458	TTCGCGCCCTAAAAGGGCAGATCCAGAG			TAGGTGCCCAAATAGGGCACTTCCAGAG			Missing			GGACTGCCCAAATTGGACAGTTTGGGAG					AATGTGCCCAAAAAGGGCCAATACAGCG			TATAATTCGCGCACATTCGTGCGCGGTGCGAAAGCCTAGAGCCCTTGAGGCTCAAGGCTTCCGTCGGGGGCTCTACCCCCGTCTCTGTTTACGCCTACGGCGACAGAGACGGGGTGGAGCATAG
SGI1-PmMAT	Proteus mirabilis PmMAT	JX089583	TTCGCGCCCTAAAAGGGCAGATCCAGAG			TAGGTGCCCAAATAGGGCACTTCCAGAG			Missing			GGACTGCCCAAATTGGACAGTTTGGGAG					AATGTGCCCAAAAAGGGCCAATACAGCG			TATAATTCGCGCACATTCGTGCGCGGTGCGAAAGCCTAGAGCCCTTGAGGCTCAAGGCTTCCGTCGGGGGCTCTACCCCCGTCTCTGTTTACGCCTACGGCGACAGAGACGGGGTGGAGCATAG
SGI1-V	Proteus mirabilis VB1248	HQ888851	TTCGCGCCCTAAAAGGGCAGATCCAGAG			TAGGTGCCCAAATAGGGCACTTCCAGAG			CGTATGCCGCAAAAGGGCAAATAGCGAT			GGACTGCCCAAATTGGACAGTTTGGGAG					AATGTGCCCAAAAAGGGCCAATACAGCG			TATAATTCGCGCACATTCGTGCGCGGTGCGAAAGCCTAGAGCCCTTGAGGCTCAAGGCTTCCGTCGGGGGCTCTACCCCCGTCTCTGTTTACGCCTACGGCGACAGAGACGGGGTGGAGCATCG
SGI1-Z	Proteus mirabilis PmSC42	KP057606	TTCGCGCCCTAAAAGGGCAGATCCAGAG			TAGGTGCCCAAATAGGGCACTTCCAGAG			CGTATGCCGCAAAAGGGCAAATAGCGAT			GGACTGCCCAAATTGGACAGTTTGGGAG					AATGTGCCCAAAAAGGGCCAATACAGCG			TATAATTCGCGCACATTCGTGCGCGGTGCGAAAGCCTAGAGCCCTTGAGGCTCAAGGCTTCCGTCGGGGGCTCTACCCCCGTCTCTGTTTACGCCTACGGCGACAGAGACGGGGTGGAGCATAG
SGI1-Pm2CHAMA	Proteus mirabilis Pm2CHAMA	MF372716	TTCGCGCCCTAAAAGGGCAGATCCAGAG			TAGGTGCCCAAATAGGGCACTTCCAGAG			CGTATGCCGCAAAAGGGCAAATAGCGAT			GGACTGCCCAAATTGGACAGTTTGGGAG					AATGTGCCCAAAAAGGGCCAATACAGCG			TATAATTCGCGCACATTCGTGCGCGGTGCGAAAGCCTAGAGCCCTTGAGGCTCAAGGCTTCCGTCGGGGGCTCTACCCCCGTCTCTGTTTACGCCTACGGCGACAGAGACGGGGTGGAGCATAG
SGI1-LK1	Proteus mirabilis Pm294MATLI	MH734354	TTCGCGCCCTAAAAGGGCAGATCCAGAG			TAGGTGCCCAAATAGGGCACTTCCAGAG			Missing			Missing					AATGTGCCCAAAAAGGGCCAATACAGCG			TATAATTCGCGCACATTCGTGCGCGGTGCGAAAGCCTAGAGCCCTTGAGGCTCAAGGCTTCCGTCGGGGGCTCTACCCCCGTCTCTGTTTACGCCTACGGCGACAGAGACGGGGTGGAGCATAG
SGI1-B2	Proteus mirabilis PmSC17	KP116299	TTCGCGCCCTAAAAGGGCAGATCCAGAG			TAGGTGCCCAAATAGGGCACTTCCAGAG			CGTATGCCGCAAAAGGGCAAATAGCGAT			GGACTGCCCAAATTGGACAGTTTGGGAG					AATGTGCCCAAAAAGGGCCAATACAGCG			TATAATTCGCGCACATTCGTGCGCGGTGCGAAAGCCTAGAGCCCTTGAGGCTCAAGGCTTCCGTCGGGGGCTCTACCCCCGTCTCTGTTTACGCCTACGGCGACAGAGACGGGGTGGAGCATAG
SGI0	Proteus mirabilis Pm1LENAR	MH734355	TTCTCGCCCTAAAAGGGCAGATCCAGAG			TAGGTGCCCAAATAGGGCACTTCCAGAG			CGTATGCCGCAAAAGGGCAAATAGCGAT			GGACTGCCCAAATTGGACAGTTTGGGAG					AATGTGCCCAAAAAGGGCCAATACAGCG			TATAATTCGCGCACATTCGTGCGCGGTACGAAAGCCTAGAGCCCTTGAGGCTCAAGGCTTCCGTCGGGGGCTCTACCCCCGTCTCTGTTTACGCCTACGGCGACAGAGACGGGGTGGAGCATCG
SGI1-PmSC1111	Proteus mirabilis PmSC1111	MH998665	TTCGCGCCCTAAAAGGGCAGATCCAGAG			TAGGTGCCCAAATAGGGCACTTCCAGAG			CGTATGCCGCAAAAGGGCAAATAGCGAT			GGACTGCCCAAATTGGACAGTTTGGGAG					AATGTGCCCAAAAAGGGCCAATACAGCG			TATAATTCGCGCACATTCGTGCGCGGTGCGAAAGCCTAGAGCCCTTGAGGCTCAAGGCTTCCGTCGGGGGCTCTACCCCCGTCTCTGTTTACGCCTACGGCGACAGAGACGGGGTGGAGCATAG
SGI1-PmJN40	Proteus mirabilis JN40	MF576128	TTCGCGCCCTAAAAGGGCAGATCCAGAG			TAGGTGCCCAAATAGGGCACTTCCAGAG			CGTATGCCGCAAAAGGGCAAATAGCGAT			GGACTGCCCAAATTGGACAGTTTGGGAG					AATGTGCCCAAAAAGGGCCAATACAGCG			TATAATTCGCGCACATTCGTGCGCGGTGCGAAAGCCTAGAGCCCTTGAGGCTCAAGGCTTCCGTCGGGGGCTCTACCCCCGTCTCTGTTTACGCCTACGGCGACAGAGACGGGGTGGAGCATAG
SGI1-PmCA11	Proteus mirabilis CA121511	MH990673	TTCGCGCCCTAAAAGGGCAGATCCAGAG			TAGGTGCCCAAATAGGGCACTTCCAGAG			CGTATGCCGCAAAAGGGCAAATAGCGAT			GGACTGCCCAAATTGGACAGTTTGGGAG					AATGTGCCCAAAAAGGGCCAATACAGCG			TATAATTCGCGCACATTCGTGCGCGGTGCGAAAGCCTAGAGCCCTTGAGGCTCAAGGCTTCCGTCGGGGGCTCTACCCCCGTCTCTGTTTACGCCTACGGCGACAGAGACGGGGTGGAGCATAG
	Providencia stuartii FDAARGOS_294	NJEY02000002	TTCGCGCCCTAAAAGGGCAGATCCAGAG			TAGGTGCCCAAATAGGGCACTTCCAGAG			CGTATGCCGCAAAAGGGCAAATAGCGAT			GGACTGCCCAAATTGGACAGTTTGGGAG					AATGTGCCCAAAAAGGGCCAATACAGCG			TATAATTCGCGCACATTCGTGCGCGGTGCGAAAGCCTAGAGCCCTTGAGGCTCAAGGCTTCCGTCGGGGGCTCTACCCCCGTCTCTGTTTACGCCTACGGCGACAGAGACGGGGTGGAGCATCG
	Salmonella enterica Agona 89991	AAJPHB010000015	TTCGCGCCCTAAAAGGGCAGATCCAGAG			TAGGTGCCCAAATAGGGCACTTCCAGAG			CGTATGCCGCAAAAGGGCAAATAGCGAT			GGACTGCCCAAATTGGACAGTTTGGGAG					AATGTGCCCAAAAAGGGCCAATACAGCG			TATAATTCGCGCACATTCGTGCGCGGTGCGAAAGCCTAGAGCCCTTGAGGCTCAAGGCTTCCGTCGGGGGCTCTACCCCCGTCTCTGTTTACGCCTACGGCGACAGAGACGGGGTGGAGCATAG
	Salmonella enterica Albany R15.2267	CP065564	TTCGCGCCCTAAAAGGGCAGATCCAGAG			TAGGTGCCCAAATAGGGCACTTCCAGAG			CGTATGCCGCAAAAGGGCAAATAGCGAT			GGACTGCCCAAATTGGACAGTTTGGGAG					AATGTGCCCAAAAAGGGCCAATACAGCG			TATAATTCGCGCACATTCGTGCGCGGTGCGAAAGCCTAGAGCCCTTGAGGCTCAAGGCTTCCGTCGGGGGCTCTACCCCCGTCTCTGTTTACGCCTACGGCGACAGAGACGGGGTGGAGCATAG
SGI1-F	Salmonella enterica Cerro SRC5	KU847976	TTCGCGCCCTAAAAGGGCAGATCCAGAG			TAGGTGCCCAAATAGGGCACTTCCAGAG			CGTATGCCGCAAAAGGGCAAATAGCGAT			GGACTGCCCAAATTGGACAGTTTGGGAG					AATGTGCCCAAAAAGGGCCAATACAGCG			TATAATTCGCGCACATTCGTGCGCGGTGCGAAAGCCTAGAGCCCTTGAGGCTCAAGGCTTCCGTCGGGGGCTCTACCCCCGTCTCTGTTTACGCCTACGGCGACAGAGACGGGGTGGAGCATAG
	Salmonella enterica Derby FDA196946	AAIUNV010000014	TTCGCGCCCTAAAAGGGCAGATCCAGAG			TAGGTGCCCAAATAGGGCACTTCCAGAG			CGTATGCCGCAAAAGGGCAAATAGCGAT			GGACTGCCCAAATTGGACAGTTTGGGAG					AATGTGCCCAAAAAGGGCCAATACAGCG			TATAATTCGCGCACATTCGTGCGCGGTGCGAAAGCCTAGAGCCCTTGAGGCTCAAGGCTTCCGTCGGGGGCTCTACCCCCGTCTCTGTTTACGCCTACGGCGACAGAGACGGGGTGGAGCATAG
	Salmonella enterica Dublin OSF018603	AAQBBL010000010	TTCGCGCCCTAAAAGGGCAGATCCAGAG			TAGGTGCCCAAATAGGGCACTTCCAGAG			CGTATGCCGCAAAAGGGCAAATAGCGAT			GGACTGCCCAAATTGGACAGTTTGGGAG					AATGTGCCCAAAAAGGGCCAATACAGCG			TATAATTCGCGCACATTCGTGCGCGGTGCGAAAGCCTAGAGCCCTTGAGGCTCAAGGCTTCCGTCGGGGGCTCTACCCCCGTCTCTGTTTACGCCTACGGCGACAGAGACGGGGTGGAGCATAG
SGI2	Salmonella enterica Emek SRC19	AY963803	TTCGCGCCCTAAAAGGGCAGATCCAGAG			TAGGTGCCCAAATAGGGCACTTCCAGAG			CGTATGCCGCAAAAGGGCAAATAGCGAT			GGACTGCCCAAATTGGACAGTTTGGCAG					AATGTGCCCAAAAAGGGCCAATACAGCG			TATAATTCGCGCACATTCGTGCGCGGTGCGAAAGCCTAGAGCCCTTGAGGCTCAAGGCTTCCGTCGGGGGCTCTACCCCCGTCTCTGTTTACGCCTACGGCGACAGAGACGGGGTGGAGCATAG
	Salmonella enterica Enteritidis 92-0392	CP018657	TTCGCGCCCTAAAAGGGCAGATCCAGAG			TAGGTGCCCAAATAGGGCACTTCCAGAG			CGTATGCCGCAAAAGGGCAAATAGCGAT			GGACTGCCCAAATTGGACAGTTTGGGAG					AATGTGCCCAAAAAGGGCCAATACAGCG			TATAATTCGCGCACATTCGTGCGCGGTGCGAAAGCCTAGAGCCCTTGAGGCTCAAGGCTTCCGTCGGGGGCTCTACCCCCGTCTCTGTTTACGCCTACGGCGACAGAGACGGGGTGGAGCATAG
	Salmonella enterica Hadar FNE0129	AANCMD010000013	TTCGCGCCCTAAAAGGGCAGATCCAGAG			TAGGTGCCCAAATAGGGCACTTCCAGAG			Missing			Missing					AATGTGCCCAAAAAGGGCCAATACAGCG			TATAATTCGCGCACATTCGTGCGCGGTGCGAAAGCCTAGAGCCCTTGAGGCTCAAGGCTTCCGTCGGGGGCTCTACCCCCGTCTCTGTTTACGCCTACGGCGACAGAGACGGGGTGGAGCATAG
SGI1-D	Salmonella enterica Infantis SRC46	KU854986	TTCGCGCCCTAAAAGGGCAGATCCAGAG			TAGGTGCCCAAATAGGGCACTTCCAGAG			CGTATGCCGCAAAAGGGCAAATAGCGAT			GGACTGCCCAAATTGGACAGTTTGGGAG					AATGTGCCCAAAAAGGGCCAATACAGCG			TATAATTCGCGCACATTCGTGCGCGGTGCGAAAGCCTAGAGCCCTTGAGGCTCAAGGCTTCCGTCGGGGGCTCTACCCCCGTCTCTGTTTACGCCTACGGCGACAGAGACGGGGTGGAGCATAG
	Salmonella enterica Java PNCS013484	AAXPUJ010000014	TTCGCGCCCTAAAAGGGCAGATCCAGAG			TAGGTGCCCAAATAGGGCACTTCCAGAG			CGTATGCCGCAAAAGGGCAAATAGCGAT			GGACTGCCCAAATTGGACAGTTTGGGAG					AATGTGCCCAAAAAGGGCCAATACAGCG			TATAATTCGCGCACATTCGTGCGCGGTGCGAAAGCCTAGAGCCCTTGAGGCTCAAGGCTTCCGTCGGGGGCTCTACCCCCGTCTCTGTTTACGCCTACGGCGACAGAGACGGGGTGGAGCATAG
SGI1-K variant	Salmonella enterica Kentucky 201001922	CP028357	TTCGCGCCCTAAAAGGGCAGATCCAGAG			TAGGTGCCCAAATAGGGCACTTCCAGAG			Missing			GGACTGCCCAAATTGGACAGTTTGGGAG					AATGTGCCCAAAAAGGGCCAATACAGCG			TATAATTCGCGCACATTCGTGCGCGGTGCGAAAGCCTAGAGCCCTTGAGGCTCAAGGCTTCCGTCGGGGGCTCTACCCCCGTCTCTGTTTACGCCTACGGCGACAGAGACGGGGTGGAGCATAG
SGI1-K1	Salmonella enterica Kentucky SRC73	AY463797	TTCGCGCCCTAAAAGGGCAGATCCAGAG			TAGGTGCCCAAATAGGGCACTTCCAGAG			Missing			GGACTGCCCAAATTGGACAGTTTGGGAG					AATGTGCCCAAAAAGGGCCAATACAGCG			TATAATTCGCGCACATTCGTGCGCGGTGCGAAAGCCTAGAGCCCTTGAGGCTCAAGGCTTCCGTCGGGGGCTCTACCCCCGTCTCTGTTTACGCCTACGGCGACAGAGACGGGGTGGAGCATAG
	Salmonella enterica Kentucky BCW_2895	MXVV01000018	TTCGCGCCCTAAAAGGGCAGATCCAGAG			TAGGTGCCCAAATAGGGCACTTCCAGAG			Missing			GGACTGCCCAAATTGGACAGTTTGGGAG					AATGTGCCCAAAAAGGGCCAATACAGCG			TATAATTCGCGCACATTCGTGCGCGGTGCGAAAGCCTAGAGCCCTTGAGGCTCAAGGCTTCCGTCGGGGGCTCTACCCCCGTCTCTGTTTACGCCTACGGCGACAGAGACGGGGTGGAGCATAG
	Salmonella enterica Kentucky PU131	CP026327	TTCGCGCCCTAAAAGGGCAGATCCAGAG			TAGGTGCCCAAATAGGGCACTTCCAGAG			Missing			GGACTGCCCAAATTGGACAGTTTGGGAG					AATGTGCCCAAAAAGGGCCAATACAGCG			TATAATTCGCGCACATTCGTGCGCGGTGCGAAAGCCTAGAGCCCTTGAGGCTCAAGGCTTCCGTCGGGGGCTCTACCCCCGTCTCTGTTTACGCCTACGGCGACAGAGACGGGGTGGAGCATAG
	Salmonella enterica Kentucky K13SK002	CP037917	TTCGCGCCCTAAAAGGGCAGATCCAGAG			TAGGTGCCCAAATAGGGCACTTCCAGAG			Missing			GGACTGCCCAAATTGGACAGTTTGGGAG					AATGTGCCCAAAAAGGGCCAATACAGCG			TATAATTCGCGCACATTCGTGCGCGGTGCGAAAGCCTAGAGCCCTTGAGGCTCAAGGCTTCCGTCGGGGGCTCTACCCCCGTCTCTGTTTACGCCTACGGCGACAGAGACGGGGTGGAGCATAG
SGI1-XJ9S	Salmonella enterica Kentucky XJ9S	MN640065	TTCGCGCCCTAAAAGGGCAGATCCAGAG			TAGGTGCCCAAATAGGGCACTTCCAGAG			Missing			GGACTGCCCAAATTGGACAGTTTGGGAG					AATGTGCCCAAAAAGGGCCAATACAGCG			TATAATTCGCGCACATTCGTGCGCGGTGCGAAAGCCTAGAGCCCTTGAGGCTCAAGGCTTCCGTCGGGGGCTCTACCCCCGTCTCTGTTTACGCCTACGGCGACAGAGACGGGGTGGAGCATAG
	Salmonella enterica Newport 193307	AALJQG010000018	TTCGCGCCCTAAAAGGGCAGATCCAGAG			TAGGTGCCCAAATAGGGCACTTCCAGAG			Missing			GGACTGCCCAAATTGGACAGTTTGGGAG					AATGTGCCCAAAAAGGGCCAATACAGCG			TATAATTCGCGCACATTCGTGCGCGGTGCGAAAGCCTAGAGCCCTTGAGGCTCAAGGCTTCCGTCGGGGGCTCTACCCCCGTCTCTGTTTACGCCTACGGCGACAGAGACGGGGTGGAGCATAG
	Salmonella enterica Panama BCW_2754	MYAK01000099/4/781/962	TTCGCGCCCTAAAAGGGCAGATCCAGAG			TAGGTGCCCAAATAGGGCACTTCCAGAG			CGTATGCCGCAAAAGGGCAAATAGCGAT			GGACTGCCCAAATTGGACAGTTTGGGAG					AATGTGCCCAAAAAGGGCCAATACAGCG			TATAATTCGCGCACATTCGTGCGCGGTGCGAAAGCCTAGAGCCCTTGAGGCTCAAGGCTTCCGTCGGGGGCTCTACCCCCGTCTCTGTTTACGCCTACGGCGACAGAGACGGGGTGGAGCATAG
	Salmonella enterica Saintpaul FNE0134	AAQALN010000014/15	TTCGCGCCCTAAAAGGGCAGATCCAGAG			TAGGTGCCCAAATAGGGCACTTCCAGAG			CGTATGCCGCAAAAGGGCAAATAGCGAT			GGACTGCCCAAATTGGACAGTTTGGGAG					AATGTGCCCAAAAAGGGCCAATACAGCG			TATAATTCGCGCACATTCGTGCGCGGTGCGAAAGCCTAGAGCCCTTGAGGCTCAAGGCTTCCGTCGGGGGCTCTACCCCCGTCTCTGTTTACGCCTACGGCGACAGAGACGGGGTGGAGCATAG
	Salmonella enterica Senftenberg 199836	AAIEYO010000017	TTCGCGCCCTAAAAGGGCAGATCCAGAG			TAGGTGCCCAAATAGGGCACTTCCAGAG			CGTATGCCGCAAAAGGGCAAATAGCGAT			GGACTGCCCAAATTGGACAGTTTGGGAG					AATGTGCCCAAAAAGGGCCAATACAGCG			TATAATTCGCGCACATTCGTGCGCGGTGCGAAAGCCTAGAGCCCTTGAGGCTCAAGGCTTCCGTCGGGGGCTCTACCCCCGTCTCTGTTTACGCCTACGGCGACAGAGACGGGGTGGAGCATAG
	Salmonella enterica Senftenberg SAMEA5552168	DAAHPW010000016	TTCGCGCCCTAAAAGGGCAGATCCAGAG			TAGGTGCCCAAATAGGGCACTTCCAGAG			CGTATGCCGCAAAAGGGCAAATAGCGAT			GGACTGCCCAAATTGGACAGTTTGGGAG					AATGTGCCCAAAAAGGGCCAATACAGCG			TATAATTCGCGCACATTCGTGCGCGGTGCGAAAGCCTAGAGCCCTTGAGGCTCAAGGCTTCCGTCGGGGGCTCTACCCCCGTCTCTGTTTACGCCTACGGCGACAGAGACGGGGTGGAGCATAG
SGI1	Salmonella enterica Typhimurium 96-5227	AF261825	TTCGCGCCCTAAAAGGGCAGATCCAGAG			TAGGTGCCCAAATAGGGCACTTCCAGAG			CGTATGCCGCAAAAGGGCAAATAGCGAT			GGACTGCCCAAATTGGACAGTTTGGGAG					AATGTGCCCAAAAAGGGCCAATACAGCG			TATAATTCGCGCACATTCGTGCGCGGTGCGAAAGCCTAGAGCCCTTGAGGCTCAAGGCTTCCGTCGGGGGCTCTACCCCCGTCTCTGTTTACGCCTACGGCGACAGAGACGGGGTGGAGCATAG
	Salmonella enterica Typhimurium FSIS11815820	AAHSTR010000012	TTCGCGCCCTAAAAGGGCAGATCCAGAG			TAGGTGCCCAAATAGGGCACTTCCAGAG			CGTATGCCGCAAAAGGGCAAATAGCGAT			GGACTGCCCAAATTGGACAGTTTGGGAG					AATGTGCCCAAAAAGGGCCAATACAGCG			TATAATTCGCGCACATTCGTGCGCGGTGCGAAAGCCTAGAGCCCTTGAGGCTCAAGGCTTCCGTCGGGGGCTCTACCCCCGTCTCTGTTTACGCCTACGGCGACAGAGACGGGGTGGAGCATAG
	Salmonella enterica Typhimurium NCTR350	NQWV01000039/27	TTCGCGCCCTAAAAGGGCAGATCCAGAG			TAGGTGCCCAAATAGGGCACTTCCAGAG			Missing			GGACTGCCCAAATTGGACAGTTTGGGAG					AATGTGCCCAAAAAGGGCCAATACAGCG			TATAATTCGCGCACATTCGTGCGCGGTGCGAAAGCCTAGAGCCCTTGAGGCTCAAGGCTTCCGTCGGGGGCTCTACCCCCGTCTCTGTTTACGCCTACGGCGACAGAGACGGGGTGGAGCATAG
	Salmonella enterica Typhimurium 806209	AALNAT010000020	TTCGCGCCCTAAAAGGGCAGATCCAGAG			TAGGTGCCCAAATAGGGCACTTCCAGAG			Missing			Missing					AATGTGCCCAAAAAGGGCCAATACAGCG			TATAATTCGCGCACATTCGTGCGCGGTGCGAAAGCCTAGAGCCCTTGAGGCTCAAGGCTTCCGTCGGGGGCTCTACCCCCGTCTCTGTTTACGCCTACGGCGACAGAGACGGGGTGGAGCATAG
	Salmonella enterica Virchow 129420	AALLNJ010000009	TTCGCGCCCTAAAAGGGCAGATCCAGAG			TAGGTGCCCAAATAGGGCACTTCCAGAG			CGTATGCCGCAAAAGGGCAAATAGCGAT			GGACTGCCCAAATTGGACAGTTTGGGAG					AATGTGCCCAAAAAGGGCCAATACAGCG			TATAATTCGCGCACATTCGTGCGCGGTGCGAAAGCCTAGAGCCCTTGAGGCTCAAGGCTTCCGTCGGGGGCTCTACCCCCGTCTCTGTTTACGCCTACGGCGACAGAGACGGGGTGGAGCATAG
	Salmonella enterica Weltevreden 54-5182	MZGE01000033/781	TTCGCGCCCTAAAAGGGCAGATCCAGAG			TAGGTGCCCAAATAGGGCACTTCCAGAG			Missing			GGACTGCCCAAATTGGACAGTTTGGGAG					AATGTGCCCAAAAAGGGCCAATACAGCG			TATAATTCGCGCACATTCGTGCGCGGTGCGAAAGCCTAGAGCCCTTGAGGCTCAAGGCTTCCGTCGGGGGCTCTACCCCCGTCTCTGTTTACGCCTACGGCGACAGAGACGGGGTGGAGCATAG
SGI-NDM-1	Vibrio cholerae BRV8	CTBD01000091	TTCGCGCCCTAAAAGGGCAGATCCAGAG			TAGGTGCCCAAATAGGGCACTTCCAGAG			CGTATGCCGCAAAAGGGCAAATAGCGAT			GGACTGCCCAAATTGGACAGTTTGGGAG					AATGTGCCCAAAAAGGGCCAATACAGCG			TATAATTCGCGCACATTCGTGCGCGGTGCGAAAGCCTAGAGCCCTTGAGGCTCAAGGCTTCCGTCGGGGGCTCTACCCCCGTCTCTGTTTACGCCTACGGCGACAGAGACGGGGTGGAGCATAG
	Vibrio cholerae N2786	VSHP01000003	TTCGCGCCCTAAAAGGGCAGATCCAGAG			TAGGTGCCCAAATAGGGCACTTCCAGAG			CGTATGCCGCAAAAGGGCAAATAGCGAT			GGACTGCCCAAATTGGACAGTTTGGGAG					AATGTGCCCAAAAAGGGCCAATACAGCG			TATAATTCGCGCACATTCGTGCGCGGTGCGAAAGCCTAGAGCCCTTGAGGCTCAAGGCTTCCGTCGGGGGCTCTACCCCCGTCTCTGTTTACGCCTACGGCGACAGAGACGGGGTGGAGCATCG
	Vibrio cholerae N2726	VSFX01000005	TTCGCGCCCTAAAAGGGCAGATCCAGAG			TAGGTGCCCAAATAGGGCACTTCCAGAG			CGTATGCCGCAAAAGGGCAAATAGCGAT			GGACTGCCCAAATTGGACAGTTTGGGAG					AATGTGCCCAAAAAGGGCCAATACAGCG			TATAATTCGCGCACATTCGTGCGCGGTGCGAAAGCCTAGAGCCCTTGAGGCTCAAGGCTTCCGTCGGGGGCTCTACCCCCGTCTCTGTTTACGCCTACGGCGACAGAGACGGGGTGAAGCATCG
	Vibrio cholerae N2757	VSGQ01000007	TTCGCGCCCTAAAAGGGCAGATCCAGAG			TAGATGCCCAAATAGGGCACTTCCAGAG			CGTATGCCGCAAAAGGGCAAATAGCGAT			Missing					Similar to P016	ACGATGCCCAAAAAGGGCAGTTCCAGCG		TATTGTTCGCGCACATTCGTGCGCGGTGCGAAAGCCTAGAGCCCTTGAGGCTCTAGGCTTCCGTCGGGGGGTAAAACCCCCGTCTCTGTTTACGCCTACGGCGACAGAGACGGGGTGGAGCATCG
SGI1‐Vc2CHAMA	Vibrio cholerae 59-sc-2011-11-25T13	MN708014	TTCGCGCCCTAAAAGGGCAGATCCAGAG			TAGGTGCCCAAATAGGGCACTTCCAGAG			CGTATGCCGCAAAAGGGCAAATAGCGAT			GGACTGCCCAAATTGGACAGTTTGGGAG					AATGTGCCCAAAAAGGGCCAATACAGCG			TATAATTCGCGCACATTCGTGCGCGGTGCGAAAGCCTAGAGCCCTTGAGGCTCAAGGCTTCCGTCGGGGGCTCTACCCCCGTCTCTGTTTACGCCTACGGCGACAGAGACGGGGTGGAGCATAG
	Vibrio cholerae 2011EL-1271	CP046839	TTCGCGCCCTAAAAGGGCAGATCCAGAG			TAGGTGCCCAAATAGGGCACTTCCAGAG			CGTATGCCGCAAAAGGGCAAATAGCGAT			GGACTGCCCAAATTGGACAGTTTGGGAG					AATGTGCCCAAAAAGGGCCAATACAGCG			TATAATTCGCGCACATTCGTGCGCGGTGCGAAAGCCTAGAGCCCTTGAGGCTCAAGGCTTCCGTCGGGGGCTCTACCCCCGTCTCTGTTTACGCCTACGGCGACAGAGACGGGGTGGAGCATAG
VGI	Vibrio cholerae 2710-CN	MN708015	TTCGCGCCCTAAAAGGGCAGATCCAGAG			TAGGTGCCCAAATAGGGCACTTCCAGAG			CGTATGCCGCAAAAGGGCAAATAGCGAT			GGACTGCCCAAATTGGACAGTTTGGGAG					AATGTGCCCAAAAAGGGCCAATACAGCG			TATAATTCGCGCACATTCGTGCGCGGTGCGAAAGCCTAGAGCCCTTGAGGCTCAAGGCTTCCGTCGGGGGCTCTACCCCCGTCTCTGTTTACGCCTACGGCGACAGAGACGGGGTGGAGCATAG
	Vibrio cholerae 555448	AAXNYA010000016	TTCGCGCCCTAAAAGGGCAGATCCAGAG			TAGGTGCCCAAATAGGGCACTTCCAGAG			CGTATGCCGCAAAAGGGCAAATAGCGAT			GGACTGCCCAAATTGGACAGTTTGGGAG					AATGTGCCCAAAAAGGGCCAATACAGCG			TATAATTCGCGCACATTCGTGCGCGGTGCGAAAGCCTAGAGCCCTTGAGGCTCAAGGCTTCCGTCGGGGGCTCTACCCCCGTCTCTGTTTACGCCTACGGCGACAGAGACGGGGTGGAGCATAG
	Vibrio parahaemolyticus 20140829008-1	CP034294	TTCGCGCCCTAAAAGGGCAGATCCAGAG			TAGGTGCCCAAATAGGGCACTTCCAGAG			CGTATGCCGCAAAAGGGCAAATAGCGAT			GGACTGCCCAAATTGGACAGTTTGGGAG					AATGTGCCCAAAAAGGGCCAATACAGCG			TATAATTCGCGCACATTCGTGCGCGGTGCGAAAGCCTAGAGCCCTTGAGGCTCAAGGCTTCCGTCGGGGGCTCTACCCCCGTCTCTGTTTACGCCTACGGCGACAGAGACGGGGAGGAGCATTG
	Escherichia coli N63148	NTMS01000010		GAGTTGTCCAAAAAGGGCACTTTCAGAG			TTTACACCCCAAAAGGGCAACTTCAGCG			GATTTTCCGCAATTGGGCAGTTTGGCGT			AGGATGCCCAAAATGGACACTTACAGCG	Missing		Missing		TATGCGCCCAAAAAGGGCAGTTCCAGCG		TATTGTTCGCGCACATTCGTGCGCGGGGCGAAAGCCTTGAGCCGTTGAGGCACAAGGCTTCCGTCGGGGGCTATACCCCCGTCTCTGTTTACGCCTACGGCGACAGAGACGGGGTGGAGCATCG
PGI1-PmESC	Proteus mirabilis PmESC	KU499917		GAGTTGTCCAAAAAGGGCACTTTCAGAG			TTTACACCCCAAAAGGGCAACTTGAGCG			GATTTTCCGCAATTGGGCAGTTTGGCGT			Missing	AAAACGCCAAAATTGGGCAGTTACAGAG		GGATTGTCCAAAATGGGCAGATCCAGCG		TATGCGCCCAAAAAGGGCAGTTCCAGCG		TATTGTTCGCGCACATTCGTGCGCGGGGCGAAAGTCTTGAGCCTTTGAGGCACAAGGCTTCCGTCGGGGGCTATACCCCCGTCTCTGTTTACGCCTACGGCGACAGAGACGGGGTGGAGCATCG
PGI1-PmPEL	Proteus mirabilis PEL	KF856624		GAGTTGTCCAAAAAGGGCACTTTCAGAG			TTTACACCCCAAAAGGGCAACTTGAGCG			GATTTTCCGCAATTGGGCAGTTTGGCGT			Missing	AAAACGCCAAAATTGGGCAGTTACAGAG		GGATTGTCCAAAATGGGCAGATCCAGCG		TATACGCCCAAAAAGGGCAGTTCCAGCG		TATTGTTCGCGCACATTCGTGCGCGGGGCGAAAGCCTTGAGCCTTTGAGGCACAAGGCTTCCGTCGGGGGCTATACCCCCGTCTCTGTTTACGCCTACGGCGACAGAGACGGGGTGGAGCATCG
	Salmonella enterica Agona WAPHL_SAL-A00509	AAFZIB010000022/24		GAGTTGTCCAAAAAGGGCACTTTCAGAG			TTTACACCCCAAAAGGGCAACTTGAGCG			GATTTTCCGCAATTGGGCAGTTTGGCGT			Missing	AAAACGCCAAAATTGGGCAGTTACAGAG		GGATTGTCCAAAATGGGCAGATCCAGCG		TATGCGCCCAAAAAGGGCAGTTCCAGCG		TATTGTTCGCGCACATTCGTGCGCGGGGCGAAAGCCTTGAGCCTTTGAGGCACAAGGCTTCCGTCGGGGGCTATACCCCCGTCTCTGTTTACGCCTACGGCGACAGAGACGGGGTGGAGCATCG
PGI1-SL476	Salmonella enterica Heidelberg SL476	CP001120		GAGTTGTCCAAAAAGGGCACTTTCAGAG			TTTACACCCCAAAAGGGCAACTTGAGCG			GATTTTCCGCAATTGGGCAGTTTGGCGT			Missing	AAAACGCCAAAATTGGGCAGTTACAGAG		GGATTGTCCAAAATGGGCAGATCCAGCG		TATACGCCCAAAAAGGGCAGTTCCAGCG		TATTGTTCGCGCACATTCGTGCGCGGGGCGAAAGCCTTGAGCCTTTGAGGCACAAGGCTTCCGTCGGGGGCTATACCCCCGTCTCTGTTTACGCCTACGGCGACAGAGACGGGGTGGAGCATCG
	Salmonella enterica Heidelberg AZ-TG74856	AAFUZP010000001		GAGTTGTCCAAAAAGGGCACTTTCAGAG			TTTACACCCCAAAAGGGCAACTTGAGCG			GATTTTCCGCAATTGGGCAGTTTGGCGT			Missing	AAAACGCCAAAATTGGGCAGTTACAGAG		GGATTGTCCAAAATGGGCAGATCCAGCG		TATACGCCCAAAAAGGGCAGTTCCAGCG		TATTGTTCGCGCACATTCGTGCGCGGGGCGAAAGCCTTGAGCCTTTGAGGCACAAGGCTTCCGTCGGGGGCTATACCCCCGTCTCTGTTTACGCCTACGGCGACAGAGACGGGGTGGAGCATCG
	Salmonella enterica Heidelberg BCW_3410	MXSU01000026/6		GAGTTGTCCAAAAAGGGCACTTTCAGAG			TTTACACCCCAAAAGGGCAACTTGAGCG			GATTTTCCGCAATTGGGCAGTTTGGCGT			Missing	AAAACGCCAAAATTGGGCAGTTACAGAG		GGATTGTCCAAAATGGGCAGATCCAGCG		TATACGCCCAAAAAGGGCAGTTCCAGCG		TATTGTTCGCGCACATTCGTGCGCGGGGCGAAAGCCTTGAGCCTTTGAGGCACAAGGCTTCCGTCGGGGGCTATACCCCCGTCTCTGTTTACGCCTACGGCGACAGAGACGGGGTGGAGCATCG
	Salmonella enterica Infantis 355107	AAMIAE010000014		GAGTTGTCCAAAAAGGGCACTTTCAGAG			TTTACACCCTAAAAGGGCAACTTGAGCG			GATTTTCCGCAATTGGGCAGTTTGGCGT			Missing	AAAACTCCAAAATTGGGCAGTTACAGAG		GGATTGTCCAAAATGGGCAGATCCAGCG		TATGCGCCCAAAAAGGGCAGTTCCAGCG		TATTGTTCGCGCACATTCGTGCGCGGGGCGAAAGCCTTGAGCCTTTGAGGCACAAGGCTTCCGTCGGGGGCTATACCCCCGTCTCTGTTTACGCCTGCGGCGACAGAGACGGGGTGGAGCATCG
	Salmonella enterica Infantis OSF018564	AAQBCE010000021/23		GAGTTGTCCAAAAAGGGCACTTTCAGAG			TTTACACCCCAAAAGGGCAACTTGAGCG			GATTTTCCGCAATTGGGCAGTTTGGCGT			Missing	AAAACGCCAAAATTGGGCAGTTACAGAG		GGATTGTCCAAAATGGGCAGATCCAGCG		TATGCGCCCAAAAAGGGCAGTTCCAGCG		TATTGTTCGCGCACATTCGTGCGCGGGGCGAAAGCCTTGAGCCTTTGAGGCACAAGGCTTCCGTCGGGGGCTATACCCCCGTCTCTGTTTACGCCTACGGCGACAGAGACGGGGTGGAGCATCG
	Salmonella enterica Montevideo FSIS11814837	ROHT01000031		GAGTTGTCCAAAAAGGGCACTTTCAGAG			TTTACACCCCAAAAGGGCAACTTGAGCG			GATTTTCCGCAATTGGGCAGTTTGGCGT			AGGATGCCCAAAATGGACACTTACAGCG	Missing		GGATTGTCCAAAATGGGCAGATCCAGCG		TATGCGCCCAAAAAGGGCAGTTCCAGCG		TATTGTTCGCGCACATTCGTGCGCGGGGCGAAAGCCTTGAGCCTTTGAGGCACAAGGCTTCCGTCGGGGGCTATACCCCCGTCTCTGTTTACGCCTACGGCGACAGAGACGGGGTGAAGCATCG
	Salmonella enterica Montevideo FSIS11706644	AANGCS010000016		GAGTTGTCCAAAAAGGGCACTTTCAGAG			TTTACACCCTAAAAGGGCAACTTGAGCG			GATTTTCCGCAATTGGGCAGTTTGGCGT			Missing	AAAACGCCAAAATTGGGCAGTTACAGAG		Missing		ACGATGCCCAAAAAGGGCAGTTCCAGCG		TATTGTTCGCGCACATTCGTGCGCGGGGCGAAAGCCTTGAGCCGTTGAGGCACAAGGCTTCCGTCGGGGGGCTATACCCCCGTCTCTGTTTACGCCTACGGCGACAGAGACGGGGTGGAGCATCG
	Salmonella enterica Muenster 26	QDTO01000013		GAGTTGTCCAAAAAGGGCACTTTCAGAG			TTTACACCCCAAAAGGGCAACTTGAGCG			GATTTTCCGCAATTGGGCAGTTTGGCGT			Missing	AAAACGCCAAAATTGGGCAGTTACAGAG		GGATTGTCCAAAATGGGCAGATCCAGCG		TATGCGCCCAAAAAGGGCAGTTCCAGCG		TATTGTTCGCGCACATTCGTGCGCGGGGCGAAAGCCTTGAGCCTTTGAGGCACAAGGCTTCCGTCGGGGGCTATACCCCCGTCTCTGTTTACGCCTACGGCGACAGAGACGGGGTGGAGCATCG
	Salmonella enterica Senftenberg CVM 34514	CP051329		GAGTTGTCCAAAAAGGGCACTTTCAGAG			TTTACACCCCAAAAGGGCAACTTGAGCG			GATTTTCCGCAATTGGGCAGTTTGGCGT			Missing	AAAACGCCAAAATTGGGCAGTTACAGAG		GGATTGTCCAAAATGGGCAGATCCAGCG		TATGCGCCCAAAAAGGGCAGTTCCAGCG		TATTGTTCGCGCACATTCGTGCGCGGGGCGAAAGCCTTGAGCCTTTGAGGCACAAGGCTTCCGTCGGGGGCTATACCCCCGTCTCTGTTTACGCCTACGGCGACAGAGACGGGGTGGAGCATCG
	Vibrio cholerae 9760	RHMB01000014		GAGTTGTCCAAAAAGGGCACTTTCAGAG			TTTACACCCCAAAAGGGCAACTTGAGCG			GATTTTCCGCAATTGGGCAGTTTGGCGT			AGGATGCCCAAAATGGACACTTACAGCG	Missing		GGATTGTCCAAAATGGGCAGATCCAGCG		TATGCGCCCAAAAAGGGCAGTTCCAGCG		TATTGTTCGCGCACATTCGTGCGCGGGGCGAAAGCCTTGAGCCTTTGAGGCACAAGGCTTCCGTCGGGGGCTATACCCCCGTCTCTGTTTACGCCTACGGCGACAGAGACGGGGTGAAGCATCG
IMEVc10432-62	Vibrio cholerae 10432-62	CP010812		GAGTTGTCCAAAAAGGGCACTTTCAGAG			TTTACACCCCAAAAGGGCAACTTGAGCG			GATTTTCCGCAATTGGGCAGTTTGGCGT			AGGATGCCCAAAATGGACACTTACAGCG	Missing		GGATTGTCCAAAATGGGCAGATCCAGCG		TATGCGCCCAAAAAGGGCAGTTCCAGCG		TATTGTTCGCGCACATTCGTGCGCGGGGCGAAAGCCTTGAGCCGTTGAGGCACAAGGCTTCCGTCGGGGGGCTATACCCCCGTCTCTGTTTACGCCTACGGCGACAGAGACGGGGTGGAGCATCG
	Vibrio cholerae BD21	QEEE01000038	TTTGCGCCCGAAAAGGGCAGATCCAGAG	Similar to PGI2, SGI1, AGI1		TTTGCGCCCGAAAAGGGCACTTCCAGAG	Closer to SGI1, PGI2, AGI1			GATTTTCCACAATTGGGCAGTTTGGCGT			Missing	TAAACGCCAAAATTGGGCAGTTACAGAG		AGATTGTCCAAAATGGGCAGATCCAGCG		TATGCGCCCAAAAAGGGCAGTTCCAGCG		TATTGTTCGCGCACATTCGTGCGCGGGGCGAAAGCCTTGAGCCTTTGAGGCACAAGGCTTCCGTCGGGGGGCTATACCCCCGTCTCTGTTTACGCCTACGGCGACAGAGACGGGGTGGAGCATCG
	Vibrio cholerae 01-8_S93	QZUV01000027	TTTGCGCCCGAAAAGGGCAGATCCAGAG	Similar to PGI2, SGI1, AGI1		TTTGCGCCCGAAAAGGGCACTTCCAGAG	Closer to SGI1, PGI2, AGI1			GATTTTCCACAATTGGGCAGTTTGGCGT			Missing	TAAACGCCAAAATTGGGCAGTTACAGAG		AGATTGTCCAAAATGGGCAGATCCAGCG		TATGCGCCCAAAAAGGGCAGTTCCAGCG		TATTGTTCGCGCACATTCGTGCGCGGGGCGAAAGCCTTGAGCCTTTGAGGCACAAGGCTTCCGTCGGGGGCTATACCCCCGTCTCTGTTTACGCCTACGGCGACAGAGACGGGGTGGAGCATCG
	Vibrio cholerae SAMEA4057619	DACPGR010000009	TTTGCGCCCGAAAAGGGCAGATCCAGAG	Similar to PGI2, SGI1, AGI1		TTTGCGCCCGAAAAGGGCACTTCCAGAG	Closer to SGI1, PGI2, AGI1			GATTTTCCGCAATTGGGCAGTTTGGCGT			AGGATGCCCAAAATGGACACTTACAGCG	Missing		AGATTGTCCAAAATGGGCAGATCCAGCG		TATGCGCCCAAAAAGGGCAGTTCCAGCG		TATTGTTCGCGCACATTCGTGCGCGGGGCGAAAGCCTTGAGCCGTTGAGGCACAAGGCTTCCGTCGGGGGCTATACCCCCGTCTCTGTTTACGCCTGCGGCGACAGAGACGGGGTGGAGCATCG
	Vibrio cholerae PNUSAV000839	AAXNBC010000015/39		GAGTTGTCCAAAAAGGGCACTTTCAGAG			TTTACACCCCAAAAGGGCAACTTGAGCG			GATTTTCCGCAATTGGGCAGTTTGGCGT			AGGATGCCCAAAATGGACACTTACAGCG	Missing		GGATTGTCCAAAATGGGCAGATCCAGCG		TATGCGCCCAAAAAGGGCAGTTCCAGCG		TATTGTTCGCGCACATTCGTGCGCGGGGCGAAAGCCTTGAGCCTTTGAGGCACAAGGCTTCCGTCGGGGGCTATACCCCCGTCTCTGTTTACGCCTACGGCGACAGAGACGGGGTGAAGCATCG
IMEVmSCCF01	Vibrio mimicus SCCF01	CP016383		GAGTTGTCCAAAAAGGGCACTTTCAGAG			TTTACACCCCAAAAGGGCAACTTGAGCG			GATTTTCCGCAATTGGGCAGTTTGGCGT			AGGATGCCCAAAATGGACACTTACAGCG	Missing		Missing		TATGCGCCCAAAAAGGGCAGTTCCAGCG		TATTGTTCGCGCACATTCGTGCGCGGGGCGAAAGCCTTGAGCCGTTGAGGCACAAGGCTTCCGTCGGGGGCTATACCCCCGTCTCTGTTTACGCCTACGGCGACAGAGACGGGGTGGAGCATCG
	Vibrio navarrensis VN-0515	MPKK01000014		GAGTTGTCCAAAAAGGGCACTTTCAGAG			TTTACACCCCAAAAGGGCAACTTGAGCG			GATTTTCCGCAATTGGGCAGTTTGGCGT			AGGATGCCCAAAATGGACACTTACAGCG	Missing		Missing		TATGCGCCCAAAAAGGGCAGTTCCAGCG		TATTGTTCGCGCACATTCGTGCGCGGGGCGAAAGCCTTGAGCCGTTGAGGCACAAGGCTTCCGTCGGGGGCTATACCCCCGTCTCTGTTTACGCCTACGGCGACAGAGACGGGGTGGAGCATCG
	Shewanella algae A3/19	JACDTT010000025/49		GAGTTGTCCAAAAAGGGCACTTTCAGAG			TTTACACCCCAAAAGGGCAACTTGAGCG			GATTTTCCGCAATTGGGCAGTTTGGCGT			Missing	AAAACGCCAAAATTGGGCAGTTACAGAG		GGATTGTCCAAAATGGGCAGATCCAGCG		TATGCGCCCAAAAAGGGCAGTTCCAGCG		TATTGTTCGCGCACATTCGTGCGCGGGGCGAAAGCCTTGAGCCTTTGAGGCACAAGGCTTCCGTCGGGGGCTATACCCCCGTCTCTGTTTACGCCTACGGCGACAGAGACGGGGTGGAGCATCG
	Shewanella algae Sh392	QFDC01000022/74/49		GAGTTGTCCAAAAAGGGCACTTTCAGAG			TTTACACCCCAAAAGGGCAACTTGAGCG			GATTTTCCGCAATTGGGCAGTTTGGCGT			AGGATGCCCAAAATGGACACTTACAGCG	Missing		GGATTGTCCAAAATGGGCAGATCCAGCG		TATGCGCCCAAAAAGGGCAGTTCCAGCG		TATTGTTCGCGCACATTCGTGCGCGGGGCGAAAGCCTTGAGCCGTTGAGGCACAAGGCTTCCGTCGGGGGGCTATACCCCCGTCTCTGTTTACGCCTACGGCGACAGAGACGGGGTGGAGCATCG
	Shewanella fodinae 74A	SLWF01000006		GAGTTGTCCAAAAAGGGCACTTTCAGAG			TTTACACCCCAAAAGGGCAACTTGAGCG			GATTTTCCGCAATTGGGCAGTTTGGCGT			AGGATGCCCAAAATGGACACTTACAGCG	Missing		GGATTGTCCAAAATGGGCAGATCCAGCG		TATGCGCCCAAAAAGGGCAGTTCCAGCG		TATTGTTCGCGCACATTCGTGCGCGGGGCGAAAGCCTTGAGCCGTTGAGGCGCAAGGCTTCCGTCGGGGGCTATACCCCCGTCTCTGTTTACGCCTACGGCGACAGAGACGGGGTGGAGCATCG
	Shewanella sp. KCT	LVDJ01000007		GAGTTGTCCAAAAAGGGCACTTTCAGAG			TTTACACCCCAAAAGGGCAACTTGAGCG			GATTTTCCACAATTGGGCAGTTTGGCGT			Missing	TAAACGCCAAAATTGGGCAGTTACAGAG		Missing		TATGCGCCCAAAAAGGGCAGTTCCAGCG		TATTGTTCGCGCACATTCGTGCGCGGGGCGAAAGCCTTGAGCCGTTGAGGCGCAAGGCTTCCGTCGGGGGCTATACCCCCGTCTCTGTTTACGCCTACGGCGACAGAGACGGGGTGGAGCATCG
	Rheinheimera nanhaiensis E407-8	BAFK01000015		GAGTTGTCCAAAAAGGGCACTTTCAGAG			TTTACACCCCAAAAGGGCAACTTGAGCG			GATTTTCCGCAATTGGGCAGTTTGGCGT			AGGATGCCCAAAATGGACACTTACAGCG	Missing		Missing	AATGTGCCCAAAAAGGGCCAATACAGCG	Similar to PGI2, SGI1, AGI1		TATAATTCGCGCACATTCGTGCGCGGTGCGAAAGCCTAGAGCCCTTGAGGCTCAAGGCTTCCGTCGGGGGCTCTACCCCCGTCTCTGTTTACGCCTACGGCGACAGAGACGGGGTGGAGCATCG
	Cronobacter sakazakii CFSAN019572	AAXWFR010000026/21	TTTGCGCCCTAAAAGGGCAGATCCAGAG			TAGGTGCCCAAATAGGGCACTTCCAGAG			CGTATGCCGCAAAAGGGCAAATAGCGAT			GGACTGCCCAAATTGGACAGTTTGGCAG		Missing		Missing	AATGTGCCCAAAAAGGGCCAATACAGCG			TATAATTCGCGCACATTCGTGCGCGGTGCGAAAGCCTAGAGCCCTTGAGGCTCAAGGCTTCCGTCGGGGGCTCTACCCCCGTCTCTGTTTACGCCTACGGCGACAGAGACGGGGTGGAGCATCG
PGI2‐Ec-2	Escherichia coli SCP17-71-2	MN708013	TTTGCGCCCTAAAAGGGCAGATCCAGAG			TAGGTGCCCAAATAGGGCACTTCCAGAG			CGTATGCCGCAAAAGGGCAAATAGCGAT			GGACTGCCCAAATTGGACAGTTTGGCAG		Missing		Missing	AATGTGCCCAAAAAGGGCCAATACAGCG			TATAATTCGCGCACATTCGTGCGCGGTGCGAAAGCCTAGAGCCCTTGAGGCTCAAGGCTTCCGTCGGGGGCTCTACCCCCGTCTCTGTTTACGCCTACGGCGACAGAGACGGGGTGGAGCATCG
	Escherichia coli KK-NP016	BFWH01000021	Similar to PGI1	GAGTTGTCCAAAAAGGGCACTTTCAGAG		Similar to PGI1	TTTACACCCCAAAAGGGCAACTTGAGCG		Similar to PGI1	GATTTTCCGCAATTGGGCAGTTTGGCGT		Missing		TAAACGCCAAAATTGGGCAGTTACAGAG		Missing	Closer to P016	ACGATGCCCAAAAAGGGCAGTTCCAGCG		TATTGTTCGCGCACAATCGTGCGCGGGGCGAAAGCCTTGAACCGTTGAGGCACAAGGCTTCCGTCGGGGGCTATACCCCCGTCTCTGTTTACGCCTACGGCGACAGAGACGGGGTGGAGCATCG
	Klebsiella pneumoniae KpvST48_NDM	VCEE01000001	TTCGCGCCCTAAAAGGGCAGATCCAGAG			TAGGTGCCCAAATAGGGCACTTCCAGAG			CGTATGCCGCAAAAGGGCAAATAGCGAT			GGACTGCCCAAATTGGACAGTTTGGGAG		Missing		Missing	AATGTGCCCAAAAAGGGCCAATACAGCG			TATAATTCGCGCACATTCGTGCGCGGTGCGAAAGCCTAGAGCCCTTGAGGCTCAAGGCTTCCGTCGGGGGCTCTACCCCCGTCTCTGTTTACGCCTACGGCGACAGAGACGGGGTGGAGCATAG
KGI	Klebsiella pneumoniae AKPRH1296032	MN708012	TTCGCGCCCTAAAAGGGCAGATCCAGAG			TAGGTGCCCAAATAGGGCACTTCCAGAG			CGTATGCCGCAAAAGGGCAAATAGCGAT			GGACTGCCCAAATTGGACAGTTTGGGAG		Missing		Missing	AATGTGCCCAAAAAGGGCCAATACAGCG			TATAATTCGCGCACATTCGTGCGCGGTGCGAAAGCCTAGAGCCCTTGAGGCTCAAGGCTTCCGTCGGGGGCTCTACCCCCGTCTCTGTTTACGCCTACGGCGACAGAGACGGGGTGGAGCATAG
PGI2-zym28	Morganella morganii zy_m28	MW080367	TTTGCGCCCTAAAAGGGCAGATCCAGAG			TAGGTGCCCAAATAGGGCACTTCCAGAG			CGTATGCCGCAAAAGGGCAAATAGCGAT			GGACTGCCCAAATTGGACAGTTTGGCAG		Missing		Missing	AATGTGCCCAAAAAGGGCCAATACAGCG			TATAATTCGCGCACATTCGTGCGCGGTGCGAAAGCCTAGAGCCCTTGAGGCTCAAGGCTTCCGTCGGGGGCTCTACCCCCGTCTCTGTTTACGCCTACGGCGACAGAGACGGGGTGGAGCATCG
PGI2	Proteus mirabilis BC11-24	MG201402	TTTGCGCCCTAAAAGGGCAGATCCAGAG			TAGGTGCCCAAATAGGGCACTTCCAGAG			CGTATGCCGCAAAAGGGCAAATAGCGAT			GGACTGCCCAAATTGGACAGTTTGGCAG		Missing		Missing	AATGTGCCCAAAAAGGGCCAATACAGCG			TATAATTCGCGCACATTCGTGCGCGGTGCGAAAGCCTAGAGCCCTTGAGGCTCAAGGCTTCCGTCGGGGGCTCTACCCCCGTCTCTGTTTACGCCTACGGCGACAGAGACGGGGTGGAGCATCG
	Pseudomonas aeruginosa MRSN1906	RXVB01000034/21	TTTGCGCCCTAAAAGGGCAGATCCAGAG			TAGGTGCCCAAATAGGGCACTTCCAGAG			CGTATGCCGCAAAAGGGCAAATAGCGAT			GGACTGCCCAAATTGGACAGTTTGGCAG		Missing		Missing	AATGTGCCCAAAAAGGGCCAATACAGCG			TATAATTCGCGCACATTCGTGCGCGGTGCGAAAGCCTAGAGCCCTTGAGGCTCAAGGCTTCCGTCGGGGGCTCTACCCCCGTCTCTGTTTACGCCTACGGCGACAGAGACGGGGTGGAGCATCG
	Vibrio cholerae 984-81	JMBM01000011	TTTGCGCCCTAAAAGGGCAGATCCAGAG			TAGGTGCCCAAATAGGGCACTTCCAGAG			CGTATGCCGCAAAAGGGCAAATAGCGAT			GGACTGCCCAAATTGGACAGTTTGGGAG		Missing		GGATTGTCCAAAATGGGCAGATCCAGCG	ATTGTGCCCAAAAAGGGCCAATACAGCG			TATTGTTCGCGCACATTCGTGCGCGGTGCGAAAGCCTAGAGCCCTTGAGGCTCAAGGCTTCCGTCGGGGGCTCTACCCCCGTCTCTGTTTACGCCTACGGCGACAGAGACGGGGTGGAGCATCG
	Vibrio cholerae N2775	VSHF01000011/12	TTTGCGCCCTAAAAGGGCAGATCCAGAG			TAGGTGCCCAAATAGGGCACTTCCAGAG			CGTATGCCGCAAAAGGGCAAATAGCGAT			GGACTGCCCAAATTGGACAGTTTGGGAG		Missing		GGATTGTCCAAAATGGGCAGATCCAGCG	ATTGTGCCCAAAAAGGGCCAATACAGCG			TATTGTTCGCGCACATTCGTGCGCGGTGCGAAAGCCTAGAGCCCTTGAGGCTCAAGGCTTCCGTCGGGGGCTCTACCCCCGTCTCTGTTTACGCCTACGGCGACAGAGACGGGGTGGAGCATCG
	Vibrio cholerae SA10G	CP053820	TTCGCGCCCTAAAAGGGCAGATCCAGAG			TAGGTGCCCAAATAGGGCACTTCCAGAG			CGTATGCCGCAAAAGGGCAAATAGCGAT			GGACTGCCCAAATTGGACAGTTTGGGAG		Missing		Missing	AATGTGCCCAAAAAGGGCCAATACAGCG			TATAATTCGCGCACATTCGTGCGCGGTACGAAAGCCTAGAGCCCTTGAGGCTCAAGGCTTCCGTCGGGGGCTCTACCCCCGTCTCTGTTTACGCCTACGGCGACAGAGACGGGGTGGAGCATCG
	Vibrio mimicus 2011V-1073	CP035682	TTCGCGCCCTAAAAGGGCAGATCCAGAG			TAGGTGCCCAAATAGGGCACTTCCAGAG			CGTATGCCGCAAAAGGGCAAATAGCGAT			GGACTGCCCAAATTGGACAGTTTGGGAG		Missing		GGATTGTCCAAAATGGGCAGATCCAGCG	Similar to P016	TATGCGCCCAAAAAGGGCAGTTCCAGCG		TATTGTTCGCGCACATTCGTGCGCGGGGCGAAAGCCTTGAGCCGTTGAGGCACAAGGCTTCCGTCGGGGGCTATACCCCCGTCTCTGTTTACGCCTACGGCGACAGAGACGGGGTGAAGCATCG
	Vibrio mimicus 08-2414	JACGMF010000003	TTCGCGCCCTAAAAGGGCAGATCCAGAG			TAGGTGCCCAAATAGGGCACTTCCAGAG			CGTATGCCGCAAAAGGGCAAATAGCGAT			GGACTGCCCAAATTGGACAGTTTGGGAG		Missing		GGATTGTCCAAAATGGGCAGATCCAGCG	Similar to P016	TATGCGCCCAAAAAGGGCAGTTCCAGCG		TATTGTTCGCGCACATTCGTGCGCGGGGCGAAAGCCTTGAGCCGTTGAGGCACAAGGCTTCCGTCGGGGGCTATACCCCCGTCTCTGTTTACGCCTACGGCGACAGAGACGGGGTGAAGCATCG
	Vibrio parahaemolyticus V67	JABCDZ010000015	TTCGCGCCCTAAAAGGGCAGATCCAGAG			TAGGTGCCCAAATAGGGCACTTCCAGAG			CGTATGCCGCAAAAGGGCAAATAGCGAT			GGACTGCCCAAATTGGACAGTTTGGGAG		Missing		GGATTGTCCAAAATGGGCAGATTCAGCG	ATTGTGCCCAAAAAGGGCCAATACAGCG			TATAATTCGCGCACATTCGTGCGCGGTGCGAAAGCCTAGAGCCCTTGAGGCTCAAGGCTTCCGTCGGGGGCTCTACCCCCGTCTCTGTTTACGCCTACGGCGACAGAGACGGGGTGGAGCATCG
AGI2 (AGI1-A)	Enterobacter hormaechei EclC2185	MH545561	TTCGCGCCCTAAAAGGGCAGATCCAGAG			AAGGTGCCCAAATAGGGCACTTACAGAG			CGTATGCCGCAAAAGGGCAAATAGCGAT			GGACTGCCCAAATTGGACAGTTTGGCAG				Missing	ATTGTGCCCAAAAAGGGCCAATACAGCG			TATAATTCGCGCACATTCGTGCGCGGTGCGAAAGCCTAGAGCCCTTGAGGCTCAAGGCTTCCGTCGGGGGCTCTACCCCCGTCTCTGTTTACGCCTACGGCGACAGAGACGGGGTGGAGCATCG
AGI1 variant	Escherichia coli MOD1-EC6520	NLVV01000018/47/28	TTCGCGCCCTAAAAGGGCAGATCCAGAG			TAGGTGCCCAAATAGGGCACTTCCAGAG			CGTATGCCGCAAAAGGGCAAATAGCGAT			GGACTGCCCAAATTGGACAGTTTGGCAG				Missing	AATGTGCCCAAAAAGGGCCAATACAGCG			TATAATTCGCGCACATTCGTGCGCGGTGCGAAAGCCTAGAGCCCTTGAGGCTCAAGGCTTCCGTCGGGGGCTCTACCCCCGTCTCTGTTTACGCCTACGGCGACAGAGACGGGGTGGAGCATCG
AGI4	Klebsiella pneumoniae k1781	FLJQ01000020/22	TTCGCGCCCTAAAAGGGCAGATCCAGAG			TAGGTGCCCAAATAGGGCACTTCCAGAG			CGTATGCCGCAAAAGGGCAAATAGCGAT			GGACTGCCCAAATTGGACAGTTTGGCAG				Missing	AATGTGCCCAAAAAGGGCCAATACAGCG			TATAATTCGCGCACATTCGTGCGCGGTGCGAAAGCCTAGAGCCCTTGAGGCTCAAGGCTTCCGTCGGGGGCTCTACCCCCGTCTCTGTTTACGCCTACGGCGACAGAGACGGGGTGGAGCATCG
AGI1 variant	Proteus mirabilis	MK422178	TTCGCGCCCTAAAAGGGCAGATCCAGAG			TAGGTGCCCAAATAGGGCACTTCCAGAG			CGTATGCCGCAAAAGGGCAAATAGCGAT			GGACTGCCCAAATTGGACAGTTTGGCAG				Missing	AATGTGCCCAAAAAGGGCCAATACAGCG			TATAATTCGCGCACATTCGTGCGCGGTGCGAAAGCCTAGAGCCCTTGAGGCTCAAGGCTTCCGTCGGGGGCTCTACCCCCGTCTCTGTTTACGCCTACGGCGACAGAGACGGGGTGGAGCATCG
	Proteus mirabilis PmBR607	CP049753	TTCGCGCCCTAAAAGGGCAGATCCAGAG			AAGGTGCCCAAATAGGGCACTTACAGAG			CGTATGCCGCAAAAGGGCAAATAGCGAT			GGACTGCCCAAATTGGACAGTTTGGCAG				Missing	ATTGTGCCCAAAAAGGGCCAATACAGCG			TATAATTCGCGCACATTCGTGCGCGGTGCGAAAGCCTAGAGCCCTTGAGGCTCAAGGCTTCCGTCGGGGGCTCTACCCCCGTCTCTGTTTACGCCTACGGCGACAGAGACGGGGTGGAGCATCG
AGI4	Salmonella enterica Agona 24.H.04	CASR01000049/44	TTCGCGCCCTAAAAGGGCAGATCCAGAG			TAGGTGCCCAAATAGGGCACTTCCAGAG			CGTATGCCGCAAAAGGGCAAATAGCGAT			GGACTGCCCAAATTGGACAGTTTGGCAG				Missing	AATGTGCCCAAAAAGGGCCAATACAGCG			TATAATTCGCGCACATTCGTGCGCGGTGCGAAAGCCTAGAGCCCTTGAGGCTCAAGGCTTCCGTCGGGGGCTCTACCCCCGTCTCTGTTTACGCCTACGGCGACAGAGACGGGGTGGAGCATCG
AGI5	Salmonella enterica Cubana 76814	AYUE01000008/66	TTCGCGCCCTAAAAGGGCAGATCCAGAG			TAGGTGCCCAAATAGGGCACTTCCAGAG			CGTATGCCGCAAAAGGGCAAATAGCGAT			GGACTGCCCAAATTGGACAGTTTGGGAG				GGGTTGTCCAAAATGGGCAGATCCAGCG	AATGTGCCCAAAAAGGGCCAATACAGCG			TATAATTCGCGCACATTCGTGCGCGGTGCGAAAGCCTAGAGCCCTTGAGGCTCAAGGCTTCCGTCGGGGGCTCTACCCCCGTCTCTGTTTACGCCTACGGCGACAGAGACGGGGTGGAGCATCG
AGI3 (AGI1-C)	Salmonella enterica Derby 2014LSAL02547	CP029486	TTCGCGCCCTAAAAGGGCAGATCCAGAG			TAGGTGCCCAAATAGGGCACTTCCAGAG			CGTATGCCGCAAAAGGGCAAATAGCGAT			GGACTGCCCAAATTGGACAGTTTGGGAG				Missing	ATTGTGCCCAAAAAGGGCCAATACAGCG			TATAATTCGCGCACATTCGTGCGCGGTGCGAAAGCCTAGAGCCCTTGAGGCTCAAGGCTTCCGTCGGGGGCTCTACCCCCGTCTCTGTTTACGCCTACGGCGACAGAGACGGGGTGGAGCATCG
	Salmonella enterica Infantis H124280339	AAFGGL010000026/29	TTCGCGCCCTAAAAGGGCAGATCCAGAG			TAGGTGCCCAAATAGGGCACTTCCAGAG			CGTATGCCGCAAAAGGGCAAATAGCGAT			GGACTGCCCAAATTGGACAGTTTGGCAG				Missing	AATGTGCCCAAAAAGGGCCAATACAGCG			TATAATTCGCGCACATTCGTGCGCGGTGCGAAAGCCTAGAGCCCTTGAGGCTCAAGGCTTCCGTCGGGGGCTCTACCCCCGTCTCTGTTTACGCCTACGGCGACAGAGACGGGGTGGAGCATCG
AGI1 variant	Salmonella enterica Stanley DMS 1112	MXLM01000016	TTCGCGCCCTAAAAGGGCAGATCCAGAG			TAGGTGCCCAAATAGGGCACTTCCAGAG			CGTATGCCGCAAAAGGGCAAATAGCGAT			GGACTGCCCAAATTGGACAGTTTGGCAG				Missing	AATGTGCCCAAAAAGGGCCAATACAGCG			TATAATTCGCGCACATTCGTGCGCGGTGCGAAAGCCTAGAGCCCTTGAGGCTCAAGGCTTCCGTCGGGGGCTCTACCCCCGTCTCTGTTTACGCCTACGGCGACAGAGACGGGGTGGAGCATCG
AGI1	Acinetobacter baumannii D4	KP054476	TTCGCGCCCTAAAAGGGCAGATCCAGAG			TAGGTGCCCAAATAGGGCACTTCCAGAG			CGTATGCCGCAAAAGGGCAAATAGCGAT			GGACTGCCCAAATTGGACAGTTTGGCAG				Missing	ATTGTGCCCAAAAAGGGCCAATACAGCG			TATAATTCGCGCACATTCGTGCGCGGTGCGAAAGCCTAGAGCCCTTGAGGCTCAAGGCTTCCGTCGGGGGCTCTACCCCCGTCTCTGTTTACGCCTACGGCGACAGAGACGGGGTGGAGCATCG
AGI1 (AGI1-B)	Vibrio cholerae V060002	AP018677	TTCGCGCCCTAAAAGGGCAGATCCAGAG			AAGGTGCCCAAATAGGGCACTTACAGAG			CGTATGCCGCAAAAGGGCAAATAGCGAT			GGACTGCCCAAATTGGACAGTTTGGCAG				Missing	ATTGTGCCCAAAAAGGGCCAATACAGCG			TATAATTCGCGCACATTCGTGCGCGGTGCGAAAGCCTAGAGCCCTTGAGGCTCAAGGCTTCCGTCGGGGGCTCTACCCCCGTCTCTGTTTACGCCTACGGCGACAGAGACGGGGTGGAGCATCG
AGI2	Vibrio cholerae 133-73	JIDK01000013	TTCGCGCCCTAAAAGGGCAGATCCAGAG			AAGGTGCCCAAATAGGGCACTTACAGAG			CGTATGCCGCAAAAGGGCAAATAGCGAT			GGACTGCCCAAATTGGACAGTTTGGCAG				Missing	ATTGTGCCCAAAAAGGGCCAATACAGCG			TATAATTCGCGCACATTCGTGCGCGGTGCGAAAGCCTAGAGCCCTTGAGGCTCAAGGCTTCCGTCGGGGGCTCTACCCCCGTCTCTGTTTACGCCTACGGCGACAGAGACGGGGTGGAGCATCG
AGI3	Vibrio cholerae 4874	NOJI01000025/29/33	TTCGCGCCCTAAAAGGGCAGATCCAGAG			TAGGTGCCCAAATAGGGCACTTCCAGAG			CGTATGCCGCAAAAGGGCAAATAGCGAT			GGACTGCCCAAATTGGACAGTTTGGGAG				GGATTGTCCAAAATGGGCAGATCCAGCG	Similar to P016	TATGCGCCCAAAAAGGGCAGTTCCAGCG		TATTGTTCGCGCACATTCGTGCGCGGGGCGAAAGCCTTGAGCCGTTGAGGCACAAGGCTTCCGTCGGGGGCTATACCCCCGTCTCTGTTTACGCCTACGGCGACAGAGACGGGGTGGAGCATCG
	Vibrio cholerae N2769	VSHA01000017/3	TTCGCGCCCTAAAAGGGCAGATCCAGAG			TAGGTGCCCAAATAGGGCACTTCCAGAG			CGTATGCCGCAAAAGGGCAAATAGCGAT			GGACTGCCCAAATTGGACAGTTTGGGAG				GGATTGTCCAAAATGGGCAGATCCAGCG	Similar to P016	TATGCGCCCAAAAAGGGCAGTTCCAGCG		TATTGTTCGCGCACATTCGTGCGCGGGGCGAAAGCCTTGAGCCGTTGAGGCACAAGGCTTCCGTCGGGGGCTATACCCCCGTCTCTGTTTACGCCTACGGCGACAGAGACGGGGTGGAGCATCG
	Vibrio cholerae Vc3017	JAEMFW010000021	TTCGCGCCCTAAAAGGGCAGATCCAGAG			TAGGTGCCCAAATAGGGCACTTCCAGAG			CGTATGCCGCAAAAGGGCAAATAGCGAT			GGACTGCCCAAATTGGACAGTTTGGGAG				GGATTGTCCAAAATGGGCAGATCCAGCG	Similar to P016	TATGCGCCCAAAAAGGGCAGTTCCAGCG		TATTGTTCGCGCACATTCGTGCGCGGGGCGAAAGCCTTGAGCCGTTGAGGCACAAGGCTTCCGTCGGGGGCTATACCCCCGTCTCTGTTTACGCCTACGGCGACAGAGACGGGGTGGAGCATCG
	Vibrio cholerae 495747	AAXOLK010000011	TTCGCGCCCTAAAAGGGCAGATCCAGAG			TAGGTGCCCAAATAGGGCACTTCCAGAG			CGTATGCCGCAAAAGGGCAAATAGCGAT			GGACTGCCCAAATTGGACAGTTTGGGAG				Missing	AATGTGCCCAAAAAGGGCCAATACAGCG			TATAATTCGCGCACATTCGTGCGCGGTGCGAAAGCCTAGAGCCCTTGAGGCTCAAGGCTTCCGTCGGGGGCTCTACCCCCGTCTCTGTTTACGCCTACGGCGACAGAGACGGGGTGGAGCATCG
	Vibrio fluvialis GCCln30	JACNEY010000015	TTCGCGCCCTAAAAGGGCAGATCCAGAG			TAGGTGCCCAAATAGGGCACTTCCAGAG			CGTATGCCGCAAAAGGGCAAATAGCGAT			GGACTGCCCAAATTGGACAGTTTGGCAG				Missing	AATGTGCCCAAAAAGGGCCAATACAGCG			TATAATTCGCGCACATTCGTGCGCGGTGCGAAAGCCTAGAGCCCTTGAGGCTCAAGGCTTCCGTCGGGGGCTCTACCCCCGTCTCTGTTTACGCCTACGGCGACAGAGACGGGGTGGAGCATCG
AGI	Vibrio sp. 2017V-1124	QKKN01000025/42	TTCGCGCCCTAAAAGGGCAGATCCAGAG			AAGGTGCCCAAATAGGGCACTTACAGAG			CGTATGCCGCAAAAGGGCAAATAGCGAT			GGACTGCCCAAATTGGACAGTTTGGGAG				Missing	AATGTGCCCAAAAAGGGCCAATACAGCG			TATTGTTCGCGCACATTCGTGCGCGGTGCGAAAGCCTAGAGCCCTTGAGGCTCAAGGCTTCCGTCGGGGGGTTATACCCCCGTCTCTGTTTACGCCTACGGCGACAGAGACGGGGTGGAGCATCG
	Vibrio cholerae VN-2808_	MCBB01000198/211/210/160	TTTGCGCCCTAAAAGGGCAGATCCAGAG			TAGGTGCCCAAATAGGGCACTTCTAGAG			CGTATGCCGCAAAAGGGCAAATAGCGAT			GGACTGCCCAAATTGGACAGTTTGGGAG				Missing	ATTGTGCCCAAAAAGGGCCAATACAGCG			TATTGTTCGCGCACATTCGTGCGCGGTGCGAAAGCCTAGAGCCCTTGAGGCTCAAGGCTTCCGTCGGGGGCTCTACCCCCGTCTCTGTTTACGCCTACGGCGACAGAGACGGGGTGGAGCATCG
	Vibrio parahaemolyticus A1EZ952	LRTI01000059	TTTGCGCCCTAAAAGGGCAGTTCCAGAG			TAGGTGCCCAAATAGGGCACTTCCAGAG			CGTATGCCGCAAAAGGGCAAATAGCGAT			GGACTGCCCAAATTGGACAGTTTGGGAG				Missing	ATTGTGCCCAAAAAGGGCCAATACAGCG			TATAATTCGCGCACATTCGTGCGCGGTGCGAAAGCCTAGAGCCCTTGAGGCTCAAGGCTTCCGTCGGGGGCTCTACCCCCGTCTCTGTTTACGCCTACGGCGACAGAGACGGGGTGGAGCATCG
	Shewanella algae 150735	CP068229	TTTGCGCCCTAAAAGGGCAGATCCAGAG			TAGGTGCCCAAATAGGGCACTTCTAGAG			CGTATGCCGCAAAAGGGCAAATAGCGAT			GGACTGCCCAAATTGGACAGTTTGGGAG				Missing	ATTGTGCCCAAAAAGGGCCAATACAGCG			TATAATTCGCGCAAATTCGTGCGCGGTGCGAAAGCCTAGAGCCCTTGAGGCTCAAGGCTTCCGTCGGGGGCTCTACCCCCGTCTCTGTTTACGCCTACGGCGACAGAGACGGGGTGGAGCATCG
	Shewanella frigidimarina CG_2015-04_42_94	JAACRB010000031	TTTGCGCCCTAAAAGGGCAGTTCCAGAG			TAGGTGCCCAAATAGGGCACTTCCAGAG			CGTATGCCGCAAAAGGGCAAATAGCGAT			GGACTGCCCAAATTGGACAGTTTGGCAG				Missing	ATTGTGCCCAAAAAGGGCCAATACAGCG			TATAATTCGCGCACATTCGTGCGCGGTGCGAAAGCCTAGAGCCCTTGAGGCTCAAGGCTTCCGTCGGGGGCTCTACCCCCGTCTCTGTTTACGCCTACGGCGACAGAGACGGGGTGGAGCATCG
	Shewanella vesiculosa CG_2015-06_42_33	JAACRN010000013	TTTGCGCCCTAAAAGGGCAGTTCCAGAG			TAGGTGCCCAAATAGGGCACTTCCAGAG			CGTATGCCGCAAAAGGGCAAATAGCGAT			GGACTGCCCAAATTGGACAGTTTGGCAG				Missing	ATTGTGCCCAAAAAGGGCCAATACAGCG			TATAATTCGCGCACATTCGTGCGCGGTGCGAAAGCCTAGAGCCCTTGAGGCTCAAGGCTTCCGTCGGGGGCTCTACCCCCGTCTCTGTTTACGCCTACGGCGACAGAGACGGGGTGGAGCATCG
	Shewanella vesiculosa CG_2015-09_42_97	JAACSM010000021/26	TTTGCGCCCTAAAAGGGCAGTTCCAGAG			TAGGTGCCCAAATAGGGCACTTCCAGAG			CGTATGCCGCAAAAGGGCAAATAGCGAT			GGACTGCCCAAATTGGACAGTTTGGCAG				Missing	ATTGTGCCCAAAAAGGGCCAATACAGCG			TATAATTCGCGCACATTCGTGCGCGGTGCGAAAGCCTAGAGCCCTTGAGGCTCAAGGCTTCCGTCGGGGGCTCTACCCCCGTCTCTGTTTACGCCTACGGCGACAGAGACGGGGTGGAGCATCG
	Shewanella sp CG_4_9_14_0_8	PFTI01000029	TTTGCGCCCTAAAAGGGCAGTTCCAGAG			TAGGTGCCCAAATAGGGCACTTCCAGAG			CGTATGCCGCAAAAGGGCAAATAGCGAT			GGACTGCCCAAATTGGACAGTTTGGCAG				Missing	ATTGTGCCCAAAAAGGGCCAATACAGCG			TATAATTCGCGCACATTCGTGCGCGGTGCGAAAGCCTAGAGCCCTTGAGGCTCAAGGCTTCCGTCGGGGGCTCTACCCCCGTCTCTGTTTACGCCTACGGCGACAGAGACGGGGTGGAGCATCG
SGI1-RE5SsW3-18-1	Shewanella sp W3-18-1	CP000503	TTCGCGCCCTAAAAAGGCAGATCCAGAG			TTCGCGCCCGAATAGGGCACATCCAGAG			CGTATGCCGCAAAAGGGCAAATAGCGAT			GGGTTGCCCAAATTGGACAGTTTGGCAG				Missing	ATTGTGCCCAAAAAGGGCCAATACAGCG			TATAATTCGCGCACATTCGTGCGCGGTGCGAAAGCCTAGAGCCCTTGAGGCTCAAGGCTTCCGTCGGGGGCTCTACCCCCGTCTCTGTTTACGCCTACGGCGACAGAGACGGGGTGGAGCATCG
	Shewanella sp. DC2-4	JABRVR010000002	TTTGCGCCCTAAAAGGGCAGTTCCAGAG			TAGGTGCCCAAATAGGGCACTTCCAGAG			CGTATGCCGCAAAAGGGCAAATAGCGAT			GGACTGCCCAAATTGGACAGTTTGGGAG				GGGTTGTCCAAAATGGGCAGATCCAGCG	ATTGTGCCCAAAAAGGGCCAATACAGCG			TATTGTTCGCGCACATTCGTGCGCGGTGCGAAAGCCTAGAGCCCTTGAGGCTCAAGGCTTCCGTCGGGGGCTCTACCCCCGTCTCTGTTTACGCCTACGGCGACAGAGACGGGGTGGAGCATCG
	Halomonas meridiana Eplume2	AP022869			AAACCGCCCAAAATGGGCAAAAGCAGAC			TATGCGCCCAAAATGGTAAAAAGCGCGT			Truncated by an IS element				TTTGCGCCCAAAATGGGCAAGAACACGT				TTTGCGCCCAAAAAGGGAAAAAGTAGCT	CTGTGTTCGCGCACATTCGTGCGCGGGGCGAAAGCCTTGAGCCATTGAGGCACAAGGCTTTCGGCGGGGTTTGCTACCCCGTCTCTGTTTTCGCCGTTGGCGACAGAGACGGGGAGGGGCATGG
SGI1-RE6ItCC-PW-9	Idiomarina tyrosinivorans CC-PW-9	PIQH01000002			AAACCGCCCAAAATGGGCAAAAGCAGAC			TATGCGCCCAAAATGGTAAAAAGCGCGT			TATGCGCCCAAAACGGTAAATTACACAT				TTTGCGCCCAAAATGGGCAAGAACACGT				TTTGCGCCCAAAAAGGGAAAAAGTAGCT	CGGTGTTCGCGCACATTCGTGCGCGGGGCGAAAGCCTTGAGCCATTGAGGCACAAGGCTTTCGGCGGGGTTTGCTACCCCGTCTCTGTTTTCGCCGTTGGCGACAGAGACGGGGAGGGGCATGG
	Idiomarina sp. REDSEA-S21_B4	LUNZ01000035/12			AAACCGCCCAAAATGGGCAAAAGCAGAC			TATGCGCCCAAAATGGTAAAAAGCGCGT			TATGCGCCCAAAACGGTAAATTACACAT				TTTGCGCCCAAAATGGGCAAGAACACGT				TTTGCGCCCAAAAAGGGAAAAAGTAGCT	CTGTGTTCGCGCACATTCGTGCGCGGGGCGAAAGCCTTGAGCCATTGAGGCACAAGGCTTTCGGCGGGGTTTGCTACCCCGTCTCTGTTTTCGCCGTTGGCGACAGAGACGGGGAGGGGCATGG
	Marinobacter lutaoensis T5054	MSCW01000004			AAACCGCCCAAAATGGGCAAAAGCAGAC			TATGCGCCCAAAATGGTAAAAAGCGCGT			TATGCGCCCAAAACGGTAAATTACACAT				TTTGCGCCCAAAATGGGCAAGAACACGT				TTTGCGCCCAAAAAGGGAAAAAGTAGCT	CTGTGTTCGCGCACATTCGTGCGCGGGGCGAAAGCCTTGAGCCATTGAGGCACAAGGCTTTCGGCGGGGTTTGCTACCCCGTCTCTGTTTTCGCCGTTGGCGACAGAGACGGGGAGGGGCATGG
	Pseudohongiella nitratireducens CGMCC 1.15425	BMIY01000006			AAACCGCCCAAAATGGGCAAAAGCAGAC			TATGCGCCCAAAATGGTAAAAAGCGCGT			TATGCGCCCAAAACGGTAAATTACACAT				TTTGCGCCCAAAATGGGCAAGAACACGT				TTTGCGCCCAAAAAGGGAAAAAGTAGCT	CTGTGTTCGCGCACATTCGTGCGCGAGGCGAAAGCCTTGAGCCATTGAGGCACAAGGCTTTCGGCGGGGTTTGCTACCCCGTCTCTGTTTTCGCCGTTGGCGACAGAGACGGGGAGGGACATAG
	Pseudohongiella nitratireducens SCS-111	LWHN01000034/30/29			AAACCGCCCAAAATGGGCAAAAGCAGAC			TATGCGCCCAAAATGGTAAAAAGCGCGT			TATGCGCCCAAAACGGTAAATTACACAT				TTTGCGCCCAAAATGGGCAAGAACACGT				TTTGCGCCCAAAAAGGGAAAAAGTAGCT	CTGTGTTCGCGCACATTCGTGCGCGAGGCGAAAGCCTTGAGCCATTGAGGCACAAGGCTTTCGGCGGGGTTTGCTACCCCGTCTCTGTTTTCGCCGTTGGCGACAGAGACGGGGAGGGACATAG
SGI1-RE7MaKG14	Marinobacter adhaerens KG14	JABEVQ010000005/1			AAACCGCCCAAAATGGGCAAAAGCAGAC			TATGCGCCCAAAATGGTAAAAAGCGCGT			TATGCGCCCAAAACGGTAAATTACACAT				TTTGCGCCCAAAATGGGCAAGAACACGT				TTTGCGCCCAAAAAGGGAAAAAGTAGCT	CTGTGTTCGCGCACATTCGTGCGCGGGGCGAAAGCCTTGAGCCATTGAGGCACAAGGCTTTCGGCGGGGTTTGCTACCCCGTCTCTGTTTTCGCCGTTGGCGACAGAGACGGGGAGGGACATGG
	Marinobacter sp. SAT109	PAYG01000030/41			AAACCGCCCAAAATGGGCAAAAGCAGAC			TATGCGCCCAAAATGGTAAAAAGCGCGT			TATGCGCCCGAAACGGTAAATTACACAT				TTTGCGCCCAAAATGGGCAAGAACACGT				TTTGCGCCCAAAAAGGGAAAAAGTAGCT	CTGTGTTCGCGCACATTCGTGCGCGGGGCGAAAGCCTTGAGCCATTGAGGCACAAGGCTTTCGGCGGGGTTTGCTACCCCGTCTCTGTTTTCGCCGTTGGCGACAGAGACGGGGAGGGGAATGG

## Sheet: Supplementary Table 6
Supplementary Table 6. AcaCD sites and oriT nt sequences of SGI1-REs.
